# Supplementary material for: Efficacy of immunotherapy in ARID1A-mutant solid tumors: a single-center retrospective study
Source: Discov Oncol. 2024 Jun 7;15:213. doi: 10.1007/s12672-024-01074-1 (PMC11161453; doi:10.1007/s12672-024-01074-1)
Supplement: Supplementary file 2 — (XLSX 23 KB) [file 12672_2024_1074_MOESM2_ESM.xlsx]

## Sheet: Sheet1
Table S1. Information for 47 patients harboring ARID1A mutations from our center.
ID	Sex	Year	Disease	TNM	Stage	ARID1A mutation site	Mutation type	TMB	PD-L1 expression	MSI status	NGS	Immunotherapy lines	The best therapy response	Tumor shrinkage rate
P1	Male	53	Esophageal carcinoma	CT3N3M1	IV	ARID1A p.GIn802*	Truncating Mutation	16.7	TPS：5%	MSS	PIK3CA：p.Glu545Lys RICTOR： Copy number variations TP53： p.Tyr220Cys ASXL1 p.Pro1035Ser EP300 p.Trp1509Arg FAT3 p.Thr1874Ala FGF10 p.Val77Phe HLA-A p.Ser337Pro HSD3B1 p.Tyr181Cys LRP1B p.Asp2621His NOTCH1 p.Cys359Tyr PLCG2 Splicing mutation PTCH1 p.Glu970Lys RICTOR p.Ala636Val SMAD4 p.Gly467* TERT p.Arg858GIn IL7R： Copy number variations SDHA： Copy number variations TERT：Copy number variations	6	PD	0.608
P2	Male	65	Cholangiocarcinoma	TxNxM1	IV	ARID1A exon4 M628fs	Truncating Mutation	5.1	CPS:5	MSS	PTEN exon3 N69Ifs*4 TP53 exon8 C227F RB1 exon12 Q395* BAP1 deletion FOS exon4 K257Rfs*8 PARP3 : deletion PBRM1(SMARCH1): deletion RGS7 exon18 T476M	1	PD	0.5
P3	Female	75	Gastric cancer	TxNxM1	IV	ARID1A p.L1064fs	Truncating Mutation	8.97	CPS:1 TPS:1%	MSS	ERBB2 p.R678Q PIK3CA p.R108H RHOA p.Y42C SLX4 p.E222* TP53 p.G266R APC exon16 p.Glu1464fs AR exon1 p.Ala179Thr ERBB3 exon7 p.Pro276Ser FLT1 exon23 p.Asn1027His LRP1B exon60 p.Lys3172Asn MGA exon20 p.Arg2435GIn RNF43 exon3 p.His86Arg TSHR exon10 p.Leu437His	1	SD	-0.03
P4	Female	54	Gastric cancer	cT3N1M1	IV	ARID1A p.R1722*	Truncating Mutation	5.38	CPS<1	MSS	ARID2 p.R1272* PIK3CA p.E542K JAK1 p.S537R B2M p.S40L ATM p.L345F	1	SD	-0.05
P5	Male	59	Cholangiocarcinoma	rpT3N0M1	IV	ARID1A c.794*3348del	Deep Deletion	13.6	CPS:15 TPS:10%	MSS	BRAF G466A exon11;APC E1538lfs*5 enon16;TP53 Y220C exon6;ARID1A c.794*3348del ;ARID1B G168Tfs*82 exon1;KDM6A Q915* exon18;SMAD4 D351H exon9;fos：Copy number variations；	2	SD	-0.06
P6	Male	70	Gastric cancer	cT4N1M1	IV	ARID1A p.M1154Wfs*	Truncating Mutation	5.67	CPS 3	MSS	SMARCA1 p.K960N PIK3CA p.R88Q	1	SD	-0.1
P7	Male	57	Gastric cancer	cT3N3M1	IV	ARID1A：p.Thr1440Ala	Missense Mutation	33.9	CPS:10 TPS:5%	MSI-H	ARID1B：splicing mutation CDH1∶p.S70fs KRAS∶p.G13D FANCA∶p.L830fs PTEN∶p.K164fs PTEN∶c.254-1G>T PTEN∶c.1027-1G>T RNF43∶p.G659fs TP53∶p.Q375R RNF43∶p.P441fs AKT3 ALK ARAF ATM B2M BRCA2 CARD11 DICER1 ERBB2 FGF6 FGFR3 FLT4 GNAS INHBA KMT2C KMT2D MLH3 MSH3 MSH6 MYCN NOTCH1 POLE PRKDC PRKN RAF1 RUNX1T1 SLX4 SNCAIPSOX17 STK11 WRN	2	SD	-0.148936
P8	Male	53	Cholangiocarcinoma	T2N1M0	IIIB	ARID1A p.A167del	Deep Deletion	1.43	NA	MSS	PTEN p.Y177 PTPN11 p.A461T MDH2:Splicing mutation YES1-DLGAP1:fusion MUC16 p.S3507R GNAS p.L146del SMARCA1 p.R795C	1	SD	-0.15
P9	Male	54	Gastric cancer	CT3N3M1	IV	ARID1A p.Q1095del	Deep Deletion	3.39	CPS 4	MSS	PI3KCA: p.E545K TP53: p.R342* BRAF: p.A712T PBRM1: p.R1160*	1	SD	-0.15
P10	Male	51	Gastric cancer	cT3N1M1	IV	ARID1A S233Efs*168	Truncating Mutation	7.79	CPS 2	MSS	ALK p.G5Dfs*77 KMT2D p.K5L MET p.N137Dfs*14 PDCD1 p.E61Sfs*15 POLD1 p.S548Afs*105	1	SD	-0.2
P11	Male	72	Lung cancer	TxNxM1	IV	ARID1A ：p.Q766fs	Truncating Mutation	10.97	TPS 2%	NA	CRKL Copy number variations STK11 P.D53fs EMSY p.Pro586Ser FANCA p.Gly115Trp HRAS splicing mutation KDR p.Cys688Phe KEAP1 p.Gly379Cys KMT2D p.Lys1705Arg MET p.Lys957Asn NF1 splicing mutation NTRK2 p.Thr123Asn PTPRD p.Asn832Thr PTPRD p.Glu414Gly PTPRS p.ILe934Leu	1	SD	-0.21875
P12	Female	53	Endometrial carcinoma	T3NxM0	Ⅲ	ARID1A p.Gln1519fs ARID1A p.Thr294fs ARID1A p.Gln758fs ARID1A p.Lys1072fs ARID1A p.Phe2141fs ARID1A p.Pro1326fs	Truncating Mutation	233.3	TPS 20% CPS 30	MSI-H	MSH2: p.Ser554Asn NF1: c.3198-6_3198-4del PIK3CA: p.Arg88Gln PIK3R1: p.Gly588fs PIK3R1 : p.Arg358* PIK3R1: p.Arg557* PTEN: p.Lys267fs PTEN : p.Val290fs ATM : p.Lys2811fs PTEN : p.Lys128Asn ATR : c.2079-7dup PTEN : p.Arg233* BRCA2 : p.Asn1784fs RAD51C: c.904+2T>C BRIP1： p.Ile983fs RB1 ： p.Asn519fs FANCL： c.541-6dup RNF43 ： p.Gly659fs FBXW7 ： p.Arg479Gln TSC1： p.Arg1093* FLCN： p.His429fs ARID1B：p.A…	2	SD	-0.222222
P13	Male	71	Gastric cancer	pT3N2MO	IIIA	ARID1A p.R1906fs ARID1A p.F2141fs	Truncating Mutation	78.6	TPS 1%	MSI-H	FBXW7 基因 p.K343fs PIK3CA 基因 p.R38C PTCH1 p.N97fs SMARCA4 p.R741fs ARID1B p.Gly1450Ser ARID1B p.His1818Tyr ARID2 p.Gly1205Glu ARID2 splicing mutation ABL2 APC ATM AURKA BLM CDK12 CDK4 CHD2 CHD4 CIC CTCF CTNNB1 EMSY EPHA5 ERBB2 ERBB4 FAT1 FAT3 FLT1 IGF1R IGF1R IGF2 INPP4A IRF4 JAK1 KMT2A KMT2C KMT2D LRP1B MET MITF MPL MSH3 MYC MYCN NOTCH3 NSD1 PIK3C3 POLD1 POLE PREX2 RET SOX9 SPEN SUFU TCF7L2 TGFBR…	2	SD	-0.277778
P14	Male	51	Lung cancer	cT4N1M0	IIIA	ARID1A G326Afs*37	Truncating Mutation	19	CPS:25 TPS:15%	MSS	arid2 K371N TP53 R337L NTRK3 V79M CD1E L35V EPHA5 G602S IL7R Q192H KEAP1 C171F MTG1 K270N MUC16 R13820T ZBTB2 A185S	3	SD	-0.282609
P15	Male	67	Gastric cancer	cT4N3M0	III	ARID1A p.Pro1749HisfsTer49	Truncating Mutation	NA	CPS 1	MSI-H	ATR p.Leu1825Pro FGFR2 p.Ala315Thr MLH1 p.Ala492Val BRAF p.Ala492Val EGFR p.Pro848Leu	Neoadjuvant	PR	-0.35
P16	Male	71	Gastric cancer	cT3N1M1	IV	ARID1A p.Q474*	Truncating Mutation	6.81	CPS<1	MSS	TP53: p.R248W PIK3CA: p.E545K PTEN: p.T277Nfs*21 ALK p.W915L	1	PR	-0.35
P17	Male	69	Gastric cancer	cT3N1M0	III	ARID1A p.G856Wfs	Truncating Mutation	2.22	CPS 2	MSS	ALK p.G692W ARID1B p.P737S BRAF p.G30 A33del CTLA4 p.T17A CHEK2 p.S62Lfs*33 KMT2D p.P4376Dfs*9 PDCD1 p.T51Afs*16 POLD1 p.S548Afs SMARCA4 p.Q335Rfs TP53 p.R337C	Neoadjuvant	PR	-0.45
P18	Female	48	Pancreatic carcinoma	TxNxM1	IV	ARID1A p.Y1052fs	Truncating Mutation	1.99	CPS:55 TPS:40%	MSS	KRAS p.G12V TP53 p.H214R GNAS p.Gly341Ary SMAD4 p.Arg361His	1	PR	-0.473684
P19	Female	53	Ureteral carcinoma	cT3aN1M0	Ⅲ	ARID1A p.GIn1424*	Truncating Mutation	30.2	TPS：0%， CPS：10	MSS	POLE: p.Glu1977* RAF1: Copy number variations TP53: p.Thr125= ATR BCORL1 BRIP1 BRCA1 CSF3R EPHA3 FGF19 GRM3 IL7R KMT2D LATS2 MYCL NOTCH4 NOTCH2 NTRK2 PBRM1 PIK3CG PRKDC PTPRD PTPRT RB1 RNF43 STAT3 TRRAP Rearrangement	1	PR	-0.487179
P20	Female	53	Breast cancer	TxNxM1	IV	ARID1A∶p.P687H	Missense Mutation	13.96	TPS: 0% CPS :0	MSS	ERBB2∶p.L755S PIK3CA ∶p.C420R CCND1∶Copy number variations ERBB2∶p.D769H FGF4∶Copy number variations FGF19∶Copy number variations FGF3∶Copy number variations ARID5B p.Glu1017Gln CDK12 p.Glu1176GIn EGFR p.Glu711* FANCA p.Asp902His H3C2 p.Gly133Lys HIST1H3I p.Arg43Cys IRS2 p.Glu77Gln MLH1 p.Glu674GIn MYCN p.Gln347His ROS1 p.Gln1827Glu SOX9 p.Glu75* STAG2 p.GIn167* TSHR p.Leu318Phe BRCA1 p.Ile1824fs	4	PR	-0.5
P21	Female	54	Endometrial carcinoma	TxNxM1	IV	ARID1A exon3 p.Tyr551fs	Truncating Mutation	2.99	TPS: 0% CPS :0	MSS	FBXW7: exon4 p.Pro230fs KRAS: exon2 p.Gly12Ala ABL1:Copy number variations MDM4:Copy number variations BCORL1: exon3 p.Ser210Leu ABL2 AKT3 BTG2 CDC73 FANCC FANCG FH GNAQ IKBKE IL10 KLF4 MCL1 NOTCH1 NTRK1 NTRK2 PARP1 PAX5 PTCH1 RIT1 SDHC SPTA1 SY TSC1:Copy number variations	3	PR	-0.611111
P22	Male	59	Esophageal carcinoma	T3N2M1	IV	ARID1A p.Q297fs	Truncating Mutation	6.98	TPS:2% CPS :5	MSS	TP53 c.560-1 G>T NOTCH1 exon 7 p.Asp374Tyr NOTCH3 PALB2 exon4 p.Asn217Tyr PIK3CA PLCG2 exon23 p.Asn822Ser TCF7L2 exon10 p.His336Arg	2	PR	-0.652778
P23	Female	64	Colorectal carcinoma	cT4N2M1	IV	ARID1A p.F2141fs	Truncating Mutation	79.4	TPS: 45% CPS :50	MSI-H	BRAF V600E ATM p.K2811fs FANCM p.V1336fs PIK3CA p.H1047Y RNF43 p.R145* SMARCA4 p.G271fs TSC1 p.P1052fs ARID1B p.Arg1566Cys ARID1B p.Ala994Val ARID1B p.Ser736fs ALK ABL2 ASXL1 ATM ATR BRCA2 CARD11CD79A CDH1 CSF1R EP300 EPHA3 EPHA5 EPHB1 FAT3 FLCN FOXL2 GATA1 GLI1 GRM3 HNF1A IKBKE KMT2A KMT2C KMT2D LATS1 LRP1B MAP2K4 MAPK3 MLH3 NOTCH1 NR4A3 PBRM1 PIK3C2G PIK3R1 POLD1 POLE PPM1D PRKDC PTCH1 RECQL4 S…	3	PR	-0.674797
P24	Male	59	Gastric cancer	cT4N3M1	IV	ARID1A p.Q372Afs	Truncating Mutation	77.2	CPS 60	MSI-H	BLM KRAS PI3KCA TP53 ARID1B ARID2 PMS2 DNMT3A EGFR SMARCA4	1	PR	-0.7
P25	Male	63	Gastric cancer	cT4N2M0	III	ARID1A p.S617*	Truncating Mutation	4.96	CPS <1	MSS	TP53 p.H193R	Neoadjuvant	PR	-0.85
P26	Male	56	Lung cancer	pT1N3M0	IIIB	ARID1A p.Ser617Leu	Missense Mutation	56.83	TPS: 0% CPS :0	MSS	KEAP1∶c.1532-1G>T BRCA1∶c.4987-3C>G ERBB3∶ Copy number amplification NF2∶c.810+1del MET∶Copy number amplification CDK6∶Copy number amplification ALK ATM BCL2L2 BRAF BRINP3 CDK12 CTCF CTLA4 CUL3 DDR2 DOT1L EPHA5 EWSR1 FANCM FAT1 FGF4 FLT1 HDAC2 HGF HGF IRS2 KMT2D LRP1B MAPK1 MCL1 MPL MSH2 MYCN NBN NCOR1 NEGR1 NFE2L2 NOTCH4 NRG1 NSD2 NTRK3 PBRM1 PDCD1 PHOX2B PIK3R2 PPARG PREX2 PTPRD PTPRT RB1 RPTOR…	1	CR	-1
P27	Male	58	Gastric cancer	rTxNxM1	IV	ARID1A p.D1850Tfs	Truncating Mutation	35.54	CPS 10	MSI-H	ATM p.Q118* PTEN p.N63Tfs* KMT2D p.Y5376Tfs *42 PBRM1 p.I873Yfs*2 B2M p.L15Ffs*41 DNMT3A p.R181C CHEK2 p.S164N ARID1B p.A1487V MSH6 p.R361H	1	CR	-1
P28	Male	40	Gastric cancer	pT2N2M0	Ⅱ	ARID1A p.G277fs	Truncating Mutation	90.73	CPS :20	MSI-H	ATM BRCA1 FLCN KRAS LRP1B MLH1 MSH6 PIK3CA RNF43 TP53 ABL1 AKT1 ARAF ARID1B ATM B2M BRAF	1	NA	NA
P29	Male	78	Gastric cancer	TxNxM1	IV	ARID1A∶ p.R1721*	Truncating Mutation	10.97	NA	MSS	RAD51C rearrangement CDH1 p.lle248Phe EGFR p.Val904Ile ERBB4 p.Lys1223Thr FANCM p.GIn1538Lys HGF p.Leu222lle KIT p.Cys906Phe KMT2D p.Glu5425Lys LRP1B p.Asp671Tyr MST1 p.GIn26Pro PTPRD p.Glu636Gln	1	NA	NA
P30	Female	63	Endometrial carcinoma	TxNxM1	rIVA	ARID1A∶p.F2141fs	Truncating Mutation	13.96	TPS: <1% CPS :<1	MSI-H	PIK3CA ∶p.R88Q PIK3R1∶p.G376R PIK3R1∶ p.L581* PTEN∶p.L146fs RB1∶p.Y529fs RB1∶p.V654fs BCORL1 p.Pro1681fs CTCF p.Thr204fs EPHA5 p.Ser359fs FAT1 p.Phe1363fs FGF12 splicing mutation KDM5A p.Glu206fs KMT2A p.Val3251Ala KMT2D p.Pro2354fs MAX p.His28Arg NOTCH3 p.Cys1182Tyr PLK2 p.Leu335fs PMS1 splicing mutation RARA p.Arg394GIn SMAD3 p.Ala312Thr	1	NA	NA
P31	Female	69	Endometrial carcinoma	G3	IIIB	ARID1A∶p.S2113fs ARID1A∶p.L2215fs	Truncating Mutation	10.97	TPS:10% CPS :20	MSI-H	CCND1∶p.P287S PIK3R1∶p.R358* PTEN∶p.R130* PTEN∶p.W274* RNF43∶p.G659fs BRIP1 p.Ala745Thr FAT1 splicing mutation JAK3 p.GIn39fs MSH6 p.Arg988His PCDH11X p.Thr523Ser PIK3R1 splicing mutation PTEN p.Arg142Trp	1	NA	NA
P32	Female	46	Ovarian cancer	M1	Ⅳ	ARID1A p.Gln806*	Truncating Mutation	7.1	NA	MSS	MAP2K4: p.Lys374fs MYC: Copy number variations TP53: p.Asp42fs ALK: p.Leu49Pro FLT3: Copy number variations KDR: p.Thr376Arg LRP1B: p.Tyr1389Ser PLCG2:p.Glu143Gly ALK:Copy number variations	4	PD	NA
P33	Male	56	Gastric cancer	pT3N0M0	ⅡA	ARID1A exon11 L1049Gfs*55	Truncating Mutation	36.4	CPS:30 TPS:20%	MSI-H	PTEN: EXON7 P.K367fs MSH2: exon4 p.A230Lfs TP53: exon4 T125A CCNE1: exon9 R240C CHEK2: exon8 D293* ACVR2A: exon3 D96Tfs ARID1B: exon1 G507Dfs BAP1: exon17 R701H CFTR: exon12 R533* CHD4: exon24 R1177C FANCM: exon14 V1336Lfs* FGF3: exon3 R181C FLCN: exon11 H429Pfs IGF1R: exon9 P634L MSH3: exon7 K383Rfs NUP93: exon22 A809V PBRM1: exon17 K651Nfs PKN1: exon20 R833H RAD50 : exon22 R1156C RNF43 : exon5 …	1	NA	NA
P34	Male	72	Gastric cancer	cT4N3M0	III	ARID1A p.D1850Tfs	Truncating Mutation	74.47	CPS 50	MSI-H	PMS2 p.D414Tfs ROS1 intron24 POLE p.T41M ARID1B p.G504Afs MLH1 p.I36D BRCA2 intron5 PBRM1 p.N258Kfs*6 MSH6 p.R243H SMARCA2 p.L729P SMARCC1 p.M781Nfs*6 ARID2 p.Q1005*
P35	Male	68	Gastric cancer	cT4N1M0	III	ARID1A p.Q944*	Truncating Mutation	2.84	CPS 1	MSS	KRAS p.Q61H
P36	Male	70	Gastric cancer	pT3N3aM0	IIIB	ARID1A P.R1722*	Truncating Mutation	10.97	CPS:NA TPS:<1%	MSS	CDH1∶p.R74* ERBB3∶p.V104L ERBB3∶p.V104M TP53∶p.R273H TP53∶p.R282W ACVR1B AMER1 CDH1 EPHA7 ERBB2 ERG INHBA KMT2C RHOA
P37	Male	59	Gastric cancer	cT3N0M0	II	ARID1A：p.[P1115Qfs*46]	Truncating Mutation		NA	NA	PTEN p.[D268Gfs*30] PTEN p[K267Rfs*9] FBXW7 p.[R479*] PIK3CA p.[R88Q] RPL22 p.[K15Rfs*5] RNF43 p.[L157*] FOXL2 p.[K193Sfs*78] CDH1 p.[P126Rfs*89] BARD1 p.[D172Rfs*10]
P38	Male	65	Gastric cancer	pT4aN3aM0	IIIC	ARID1A p.Arg1074GIn	Missense Mutation	7.89	CPS:0 TPS:0%	MSS	ERBB2: Copy number variations TP53: p.Q192fs CCNE1: Copy number variations CCND3: Copy number variations EPHA2: Copy number variations CDK12: Copy number variations SRC: Copy number variations VEGFA: Copy number variations VEGFB\AKT1\FYN\MLH3\MTOR NOTCH1\SDHB\SPEN\TERT\ NFRSF14\ZNF217: Copy number variations ALK p.Arg133His AR p.Arg485Trp EPHA5:Splicing mutation MLH3:Splicing mutation SOX17 p.Arg…
P39	Male	61	Pancreatic carcinoma	NA	NA	ARID1A： p.[A1492Gfs*11]	Truncating Mutation	NA	CPS:20 TPS:10%	NA	RICTOR: Copy number variations TP53 p.[R196*]
P40	Female	70	Lung cancer	cT2bNxMx	NA	ARID1A：p.Tyr1260Cys	Missense Mutation	40.88	CPS:0 TPS:0%	MSI-H	RET:Rearrangement CDKN2A∶p.A40fs KMT2D∶C.16338+2T>C MSH6∶ p.F1088fs TP53∶p.V272L TP53∶c.783-1G>T EGFR∶Copy number variations ARID1B：p.Tyr1148Cys ALK AMER1 AURKA AXL BRINP3 CD79A CHD2 CSF1R CSMD3 DNMT3A EPHA5 EWSR1 FAT1 GRIN2A GRM3 HIST1H3A HNF1A IDH2 KEAP1 LRP1B MAP2K2 MSH2 NTRK1 PIK3CG PTPRT RECQL4 RNF43 RUNX1 SLX4 SMAD4 SOX17 SPTA1 TOP2A VEGFB ZBTB16 SOX2 DCUNID1 BCL6
P41	Female	60	Ovarian cancer	NA	ⅢC	ARID1A p.[I2127_N2130del]	Deep Deletion	NA	CPS:10 TPS:3%	NA	.NF1 p.[F627Cfs*57] TP53 p.[E258*] PML p.[E436*] ATRX p.[C1844W] CCNE1:Splicing mutation XIAP p.[H223N] MECOM p.[K138M] KMT2C p.[G967A] RAD21 p.[L202V] CREBBP p.[T941P]
P42	Female	54	Lung cancer	M1	Ⅳ	ARID1A exon1 A167DEL	Deep Deletion	1.08	CPS:60 TPS:45%	MSS	TP53 exon8 R273C EGFR exon20 insert MET exon19 D1228H VEGFA exon1 D7Ffs*45 XIAP：Copy number variations SMARCA1：Copy number variations CDC27 exon11 N430S MED12 exon13 S655del
P43	Female	57	Lung cancer	cT4NxM1	IV	ARID1A exon1 p.A282Lfs*120	Truncating Mutation	5.25	TPS:70% CPS:70	MSS	EGFR p.L858R ZFHX3 exon2 p.S431Pfs*35 ARID1B exon1 p.G317 G319del ABL2 exon12 p.P996R AMER1 AXIN2 BAP1 BARD1 BTG2 CHD4 DCUN1D1 DDR2 DIS3 FAT1 FOXL2 GPS2 HIST1H1C HSD3B1 INHA KMT2B KMT2D LRP1B MST1R MYC NOTCH2 NOTCH3 PARP3 RPS6KA4 RPS6KB2 SLX4 STK11 TAF1 TBX3 TCF7L2 TMPRSS2 TP53 TP53BP1 Missense mutation ALOX12B AXIN2 BAP1 BRD4 CIC E2F3 LRP1B NOTCH3 PIK3R2 STK40 TAF1 TSC2：Insertion mutation BRCA2 …
P44	Male	54	Rectal cancer	M1	Ⅳ	ARID1A L2008R	Missense Mutation	NA	NA	NA	-
P45	Female	66	Gastric cancer	M1	Ⅳ	ARID1A DEL	Deep Deletion	4.66	TPS＜1%，CPS＜1	MSS	ARID1A, ATM, PTEN MET,CCND1:Copy number variations
P46	Female	31	Colon cancer	T4bN2bM1	Ⅳ	ARID1A： p.[Y2254*]	Truncating Mutation	719	NA	MSS	ARID1A, BRAF、MSH2、MSH6、POLE、APC、BRCA2、ATM、ATR、ATRX、CBL、FANCE、FANCG、FANCI、FBXW7、MAP2K4、MAP3K1、MRE11、MTOR、NF1、PIK3CA、PTCH1、PTEN、RB1、SETD2、SMAD4、TP53、TSC1
P47	Male	57	Lung cancer	pT2aN0Mx		ARID1A exon20 p.S2249X	Missense Mutation	15.17	CPS:0 TPS:1%	NA	KRAS copy number gain（5.35%），BRAF wild type，PTEN copy number loss（0.05%），TP53 exon5 p.R175H(4.53%),RASA1 copy number loss（0.1%）,ARID1A exon20 p.S2249X（3.78），ATRX copy number loss（0.34），FANCL copy number loss（0.3)
Abbreviations: TNM. Tumor, node and metastasis; TMB. Tumor mutaion burden; MSI. Microsatellite instability; MSS. Microsatellite stability; NGS. Next-generation sequencing; PR, Partial response; CR, Complete response; SD, Stable disease; PD, Progress disease; NA, Not available.
